# Supplementary material for: Longitudinal regimes of arts and cultural engagement and frailty among older adults in the United States: a g-formula approach
Source: J Gerontol B Psychol Sci Soc Sci. 2026 May 6;81(7):gbag080. doi: 10.1093/geronb/gbag080 (PMC13257856; doi:10.1093/geronb/gbag080)
Supplement: gbag080_Supplementary_Data [file gbag080_supplementary_data.zip]

Archive with 1 entries (1 files):
- HRS frailty-Supplement-R1.pdf
